# Supplementary material for: Label-Free Assessment of Neuronal Activity Using Raman Micro-Spectroscopy
Source: Molecules. 2024 Jul 3;29(13):3174. doi: 10.3390/molecules29133174 (PMC11243074; doi:10.3390/molecules29133174)
Supplement: Supplementary file 1 [file molecules-29-03174-s001.zip]

Archive with 1 entries (1 files):
- molecules-3078475-supplementary.pdf
